# Supplementary material for: Focus on Self-Presentation on Social Media across Sociodemographic Variables, Lifestyles, and Personalities: A Cross-Sectional Study
Source: Int J Environ Res Public Health. 2022 Sep 5;19(17):11133. doi: 10.3390/ijerph191711133 (PMC9518022; doi:10.3390/ijerph191711133)
Supplement: Supplementary file 1 [file ijerph-19-11133-s001.zip]

Archive with 1 entries (1 files):
- ijerph-1893482-supplementary.pdf
